# Supplementary material for: Machine-learning based prediction of prognostic risk factors in patients with invasive candidiasis infection and bacterial bloodstream infection: a singled centered retrospective study
Source: BMC Infect Dis. 2022 Feb 13;22:150. doi: 10.1186/s12879-022-07125-8 (PMC8841094; doi:10.1186/s12879-022-07125-8)
Supplement: Supplementary file 1 — Additional file 1. Detailed data of patients with invasive Candida infection complicated with bacterial bloodstream infection. [file 12879_2022_7125_MOESM1_ESM.xlsx]

## Sheet: Sheet1
	Candida albicans(n=49)	Candida parapsilosis(n=92)	Candida guilliermondi(n=53)	Candida glabrata(n=26)	Candida tropicalis(n=18)	Candida krusei(n=4)	All candida(n=246)
Male	31	58	32	20	12	4	159
Age	63.00（56.00,79.00）	62.50（52.00,73.50）	64.00（54.00，73.75）	63.00（56.00,74.00）	67.50（54.25，75.00）	54.50（47.50，57.00）	63.00（53.25，74.00）
>65 years old	21	41	25	11	10	0	109
Hypoproteinemia	37	63	33	16	12	4	169
Stay in ICU during hospitalization	40	58	39	18	7	3	168
Solid tumor	17	40	26	8	2	3	96
Diabetes	17	15	11	1	3	0	47
Renal failure	9	13	3	3	6	0	36
Pancreatitis	4	10	8	1	1	0	25
Length of stay (>10 days)	47	90	53	23	18	4	238
Length of stay in ICU	9.00（5.00,22.00）	12.00（0.00,31.00）	9.00（0.00,32.00）	10.00（0.00,26.50）	0.00（0.00,20.00）	16.00（4.50，45.75）	10.00（0.00,29.50）
Long-term use of broad-spectrum antibiotics (> 2 weeks)	30	74	37	17	16	4	181
Recent surgery(< 2 weeks)	22	43	29	8	8	2	112
Invasive mechanical ventilation	32	59	36	13	7	4	153
Urinary catheter	41	82	51	21	9	4	210
Gastric tube	28	69	39	16	10	3	166
Central venous catheter	32	76	48	15	10	3	185
Drainage catheter	21	74	48	15	7	3	168
Total parenteral nutrition	32	83	51	15	11	3	196
Septic shock	14	17	16	4	5	2	58
Death (within 30 days)	20	26	14	9	11	2	85
Combine 3 or more antibiotics	30	62	38	13	13	4	162
Glucocorticoid use during hospitalization (>2 weeks)	3	3	3	2	1	0	14
Multiple hospitalizations within 2 years (>2 times)	34	54	39	22	14	1	167
Persistent invasive mycosis	28	58	27	13	9	2	138
Serum albumin (g/l)	26.10（23.40，29.90）	27.30（23.48，31.50）	28.10（24.70，32.30）	27.05（22.88，30.98）	28.40（22.90，31.40）	22.00（19.58，23.68）	27.30（23.40,31.00）
Serum creatinine (μmol/L)	75.00（47.00,103.00）	55.50（40.00,82.00）	51.50（39.00，81.00)	57.50（34.25，99.00）	71.50（56.00，167.25）	255.00（50.75，490.50）	59.00（41.00,90.00）
Leukocyte (10^9/l)	10.15（7.72,14.47）	7.60（5.34，10.47）	6.75（3.66，10.27）	8.54（5.87，13.15）	8.67（6.23，11.85）	17.18（14.92，20.71）	8.38（5.80，11.46）
Serum bilirubin （μmol/l）	14.90（8.90，25.70）	15.45（10.20,32.00）	17.00（10.70，27.90）	12.55（6.65，28.25）	10.45（8.05，21.3）	18.65（13.50，26.25）	15.10（9.50，28.55）
Neutrophils (10^9/l)	8.26（5.42,12.39）	6.34（4.02，8.38）	5.39（3.99，8.45）	6.23（4.65，11.63）	6.96（4.83，11.09）	15.13（12.84，17.70）	6.53（4.39，9.34）
Lymphocyte (10^9/l)	0.77（0.52，1.21）	0.89（0.62,1.27）	0.75（0.53,1.00）	0.94（0.64，1.44）	0.67（0.28，1.02）	1.63（1.11，2.48）	0.83（0.55,1.20）
C-reactive protein （mg/l）	127.50（94.63，186.28）	93.10（68.40，124.00）	101.00（68.90，160.00）	124.00（54.78，146.80）	120.00（58.70，163.00）	165.55（63.88，300.25）	103.00（68.80，157.00）
Procalcitonin （ng/ml）	1.34（0.51，8.25）	0.54（0.24,1.91）	0.57（0.30，1.89）	0.34（0.18，1.24）	1.02（0.52，4.13）	7.36（0.10，16.83）	0.63（0.26，2.89）
Supplement Table 1: Detailed data of patients with invasive Candida infection complicated with bacterial bloodstream infection.
