# Supplementary material for: Machine-learning based prediction of prognostic risk factors in patients with invasive candidiasis infection and bacterial bloodstream infection: a singled centered retrospective study
Source: BMC Infect Dis. 2022 Feb 13;22:150. doi: 10.1186/s12879-022-07125-8 (PMC8841094; doi:10.1186/s12879-022-07125-8)
Supplement: Supplementary file 2 — Additional file 2. Detailed data on bacterial species in patients with bacterial bloodstream infection. [file 12879_2022_7125_MOESM2_ESM.xlsx]

## Sheet: Sheet1
Bacterial species	Number
Acinetobacter baumannii	111
Staphylococcus saprophytics	9
Staphylococcus hominis	26
Escherichia coli	55
Viridans streptococci	4
Klebsiella pneumoniae	46
Pseudomonas aeruginosa	65
Enterococcus faecium	72
Staphylococcus epidermidis	36
Staphylococcus haemolyticus	17
Proteus mirabilis	6
Staphylococcus lentus	3
Staphylococcus aureus	39
Stenotrophomonas maltophilia	20
Pseudomonas putida	6
Enterobacter cloacae	3
Burkholderia cepacia	17
Enterococcus faecalis	12
Enterobacter aerogenes	5
Streptococcus mutans	1
Enterococcus gallinarum	2
Streptococcus anginosus	2
Serratia marcescens	11
Corynebacterium diphtheriae	9
Proteus vulgaris	3
Klebsiella oxytoca	6
Staphylococcus cohnii	5
Bacillus brevis	1
Supplement Table 2: Detailed data on bacterial species in patients with bacterial bloodstream infection.
