# Supplementary material for: Machine-learning based prediction of prognostic risk factors in patients with invasive candidiasis infection and bacterial bloodstream infection: a singled centered retrospective study
Source: BMC Infect Dis. 2022 Feb 13;22:150. doi: 10.1186/s12879-022-07125-8 (PMC8841094; doi:10.1186/s12879-022-07125-8)
Supplement: Supplementary file 3 — Additional file 3. Detailed data of drug sensitivity results. [file 12879_2022_7125_MOESM3_ESM.xlsx]

## Sheet: Sheet1
	Antifungal agent	MIC (μg/ mL)	sensitive	Dose-dependent sensitivity	Not sensitive
Candida albicans	fluconazole (n=46)	<1	44	0	2
	voriconazole (n=46)	<0.06	45	1	0
	itraconazole (n=46)	<0.125	44	1	1
	Amphotericin B (n=46)	<0.5	46	0	0
	Fluorine cytosine (n=46)	<4	44	1	1
Candida parapsilosis	fluconazole (n=91)	<1	90	1	0
	voriconazole (n=91)	<0.06	91	0	0
	itraconazole (n=91)	<0.125	91	0	0
	Amphotericin B (n=89)	<0.5	89	0	0
	Fluorine cytosine (n=91)	<4	91	0	0
Candida guilliermondii	fluconazole (n=52)	<1	50	2	0
	voriconazole (n=52)	<0.06	52	0	0
	itraconazole (n=52)	<0.125	49	3	0
	Amphotericin B (n=52)	<0.5	52	0	0
	Fluorine cytosine (n=52)	<4	52	0	0
Candida glabrata	fluconazole (n=26)	<1	8	18	0
	voriconazole (n=25)	<0.06	24	1	0
	itraconazole(n=26)	<0.125	16	10	0
	Amphotericin B(n=26)	<0.5	26	0	0
	Fluorine cytosine (n=26)	<4	26	0	0
Candida tropicalis	fluconazole (n=17)	<1	10	2	5
	voriconazole (n=17)	<0.06	11	1	5
	itraconazole (n=17)	<0.125	12	3	2
	Amphotericin B (n=17)	<0.5	17	0	0
	Fluorine cytosine (n=17)	<4	17	0	0
Candida krusei	fluconazole (n=4)	<1	1	0	3
	voriconazole (n=4)	<0.125	4	0	0
	itraconazole (n=4)	<0.125	1	3	0
	Amphotericin B (n=4)	<0.5	4	0	0
	Fluorine cytosine (n=4)	<4	2	2	0
All fungi	fluconazole (n=239)	<1	205	24	10
	voriconazole (n=238)	<0.125	230	3	5
	itraconazole (n=239)	<0.125	216	20	3
	Amphotericin B (n=239)	<0.5	239	0	0
	Fluorine cytosine (n=239)	<4	235	3	1
Supplement Table 3 :Detailed data of drug sensitivity results.
